# Supplementary material for: Genetic mapping of pollen fertility restoration QTLs in rye (Secale cereale L.) with CMS Pampa
Source: J Appl Genet. 2021 Jan 7;62(2):185–98. doi: 10.1007/s13353-020-00599-9 (PMC8032618; doi:10.1007/s13353-020-00599-9)
Supplement: Supplementary file 2 — (XLSX 20 kb) [file 13353_2020_599_MOESM2_ESM.xlsx]

## Sheet: marker characterystic
No.	Marker name	Chromosome	Marker position on the map (cM)	Marker characteristic*	Marker asociation value	LEFT PRIMER 5' -->3'	RIGHT PRIMER 5' -->3'		Segregation pattern^	Anniling temperature (°C)	Sequence homology
1	3602675	4R	156.51	S; AS	2.21E-28	acagggatcaaaggggtcag	acacatgtacagcccgagaa		according to DArT segregation	62.5	-
2	3575914	4R	156.51	B; AS	6.84e-28	ttcggggagagcatgatacc	cacaaatcgaaggggagcag		according to DArT segregation	62.5	-
3	4099883	4R	156.51	B; AS	6.84e-28	cttgcctgcacttgaagagg	gcgctacagaaaactgcact		according to DArT segregation	62.5	-
4	3358169/5037479	4R	155.25	A; AS	6.84e-28	gtgctggtgtttgtggtgtt	tcaggcggtgacacagtt		according to DArT segregation	63.5	keratin-associated protein 5-4-like
5	5500712	4R	155.25	A; AS	6.84e-28	accaaggctgctacaaagga	tcgtggcaacctctcttaca		according to DArT segregation	62.5	Rfm1 gene locus, complete sequence
6	3348274	4R	155.25	A; AS	6.84e-28	accactgcatctcttcttcca	catcccattcccaacagcac		incompatible with DArT segregation	64.4	keratin-associated protein 5-5-like
7	3357230	4R	155.25	A; AS	6.84e-28	cgttgccatcttgagtaccg	tagatccgtcgtctccaagc		incompatible with DArT segregation	62.5	transcription termination factor MTERF6, chloroplastic/mitochondrial-like
8	3885888	4R	155.25	A; AS	6.84e-28	gtcagatatcgaggtgggca	gccactctttctcgccaaaa		incompatible with DArT segregation	62.5	transcription termination factor MTERF15, mitochondrial-like
9	16404800	4R	154.29	A; AS	6.84e-28	attggaaaagcaggccatgg	ctcctaaagcgcacgttctc		incompatible with DArT segregation	62.5	mRNA for BEL1-type homeodomain protein
10	3582094	4R	155.25	A; AS	2.41e-22	actctcggatttgcgcctaa	caacccgtactaaaggccac		incompatible with DArT segregation	62.5	-
11	3346064	4R	160.01	S; AS	4.60E-26	cttgtatcggttgggcatgg	cttttcgctcgcatgatgga		monomorphic	-	-
12	5215635	4R	155.25	S; AS	6.84e-28	cagctcgtttaacatccccg	cgtcacaccgtcatgaatcc		monomorphic	-	-
13	3349306	4R	155.25	A; AS	9.91e-16	tacaggttaggagcccacac	ggaagtgttggtggacatcg		monomorphic	-	uncharacterized LOC109745192
14	3890856	4R	154.29	S; AS	6.84e-28	gtaaggcgacgggatgtttc	agcatctcaccaatcgtctct		monomorphic	-	clone: tplb0045f07, cultivar Chinese Spring
15	16520815	4R	154.29	A; AS	6.84e-28	gtccacagctcgcccatc	cctcccctctccactctaca		monomorphic	-	-
16	3576236	4R	156.51	A; AS	4.6e-26	ccacatgcaaccaggagatg	tgctggtccgtcttgaagat		monomorphic	-	-
17	3595062	4R	155.25	A; AS	4.6e-26	ggctccctttctgacttgga	tggagtacaaggcaaggtaga		monomorphic	-	-
18	3589436	4R	155.25	A; AS	2.36e-20	ctcgtcttctcctggtgcaa	cttgaacaccgcgaagtagg		monomorphic	-	-
19	3743168	4R	155.25	A; AS	9.74e-20	cggatttcgttcgcttccat	ctgtcacacggccttgaga		monomorphic	-	uncharacterized LOC112270771
20	3887543	4R	154.29	A; AS	6.84e-28	ccggtatcttggggtagtcc	acaccacatctccatcagca		monomorphic	-	clone: tplb0049b12, cultivar Chinese Spring
21	3590786	4R	155.25	A; AS	1.15e-18	tcactctctatctcccctctct	ttgtcgttgaggatggtgga		monomorphic	-	keratin-associated protein 5-5-like
22	4096992/7468019/3590786/ 3746061	4R	155.25	A; AS	6.84e-28	aagcctgtcttcttccacca	cgcactccttcaattattcgatg		monomorphic	-	keratin-associated protein 5-5-like
23	3362765_16:T>A	4R	155.25	A; AS	6.84e-28	cagcaacaacatgagccagt	tgtccatagagccttcacgg		monomorphic	-	Rfm1 gene locus, partial sequence
24	3599981	4R	155.25	A; AS	6.84e-28	cgcagtacaccaactcgatg	ggactaccccaagataccgg		monomorphic	-	Rfm1 gene locus, complete sequence
25	3903469	5R	49.73	B		aactagtgaggtggacggac	attctcttatcacggcgggt		monomorphic	-	-
26	3601105	5R	48.38	S		tctcaaatttgggccgcaaa	tctgatgtactgtggggtgc		monomorphic	-	-
27	3581764	5R	52.43	S		acttctacgacgtcagcctc	tatgaacgaattgggtgcgc		monomorphic	-
	*Marker characteristic:
	S-skeleton marker
	B-marker redundant to the skeleton marker
	A-marker added to the map at approximated position according to MultiPoint mapping procedure
	AS- marker associated with the fertility restoration
	^Segregation pattern
	Marker segregation was evaluated using a gradient PCR with temperatures set between 51.0 and 65.0°C (Labcycler Gradient, SensoQuest GmbH)
	Primer information is available for non-commercial use on request by prof. Piotr Bednarek, Plant Breeding and Acclimatization Institute – NRI, 05-870 Błonie, Radzików, Poland; e-mail: p.bednarek@ihar.edu.pl

## Sheet: segregation pattern 
	IND001	IND002	IND003	IND004	IND005	IND006	IND007	IND008	IND009	IND010	IND011	IND012	IND013	IND014	IND015	IND016	IND017	IND018	IND019	IND020	IND021	IND022	IND023	IND024	IND025	IND026	IND027	IND028	IND029	IND030	IND031	IND032	IND033	IND034	IND035	IND036	IND037	IND038	IND039	IND040	IND041	IND042	IND043	IND044	IND045	IND046	IND047	IND048
fertility restoration value	9	9	9	9	9	9	9	1	9	9	9	9	9	9	1	9	9	9	9	9	9	9	9	9	9	1	1	1	1	1	1	1	1	1	1	1	1	1	1	1	1	1	1	1	1	6	5	5
marker name*
3602675	1	1	1	1	1	1	1	0	0	0	1	1	1	1	0	0	1	1	1	1	1	0	1	1	1	0	0	0	0	0	0	0	0	0	0	0	0	0	0	0	0	0	0	0	1	0	1	1
3602675c	1	1	1	1	1	1	1	0	0	0	1	1	1	1	0	0	1	1	1	1	1	0	1	1	1	0	0	0	0	0	0	0	0	0	0	0	0	0	0	0	0	0	0	0	1	0	1	1
357914	1	1	1	1	1	1	1	0	0	0	1	1	1	1	0	0	1	1	1	1	1	0	1	1	1	0	0	0	0	0	0	0	0	0	0	0	0	0	0	0	0	0	0	0	1	0	1	1
357914c	1	1	1	1	1	1	1	0	0	0	1	1	1	1	0	0	1	1	1	1	1	0	1	1	1	0	0	0	0	0	0	0	0	0	0	0	0	0	0	0	0	0	0	0	1	0	1	1
4099883	1	1	1	1	1	1	1	0	0	0	1	1	1	1	0	0	1	1	1	1	1	0	1	1	1	0	0	0	0	0	0	0	0	0	0	0	0	0	0	0	0	0	0	0	1	0	1	1
4099883c	1	1	1	1	1	1	1	0	0	0	1	1	1	1	0	0	1	1	1	1	1	0	1	1	1	0	0	0	0	0	0	0	0	0	0	0	0	0	0	0	0	0	0	0	1	0	1	1
3358169c	1	1	1	1	-	1	1	0	0	0	1	1	1	1	0	0	1	1	1	1	1	0	1	1	1	0	0	0	0	0	0	0	0	0	0	0	0	0	0	0	0	0	0	0	-	0	1	1
3358169c	1	1	1	1	1	1	1	0	0	0	1	1	1	1	0	0	1	1	1	1	1	0	1	1	1	0	0	0	0	0	0	0	0	0	0	0	0	0	0	0	0	0	0	0	1	0	1	1
5500712	1	1	1	-	1	1	1	0	0	0	1	1	1	1	0	0	1	1	-	1	1	0	0	1	1	0	0	0	0	0	0	0	1	0	0	0	0	0	0	0	0	0	0	0	-	0	0	-
5500712c	1	1	1	1	1	1	1	0	0	0	1	1	1	1	0	0	1	1	1	1	1	0	0	1	1	0	0	0	0	0	0	0	1	0	0	0	0	0	0	0	0	0	0	0	1	0	1	1
3348274	1	1	1	1	-	1	1	0	0	0	1	1	1	1	0	0	1	1	1	1	1	0	1	1	1	0	0	0	0	0	0	0	0	0	0	0	0	0	0	0	0	0	0	0	-	0	1	1
3348274c	0	0	0	0	0	0	0	1	1	1	1	0	0	0	1	1	0	0	0	0	0	1	1	0	0	1	1	1	1	1	1	1	1	1	1	1	1	1	1	1	1	1	1	1	0	1	0	0
3357230	1	1	1	-	1	1	1	0	0	0	1	1	1	1	0	0	1	1	1	1	1	0	0	1	-	0	0	0	0	0	0	0	1	0	0	0	0	0	0	0	0	0	0	0	1	0	1	1
3357230c	0	0	0	0	0	0	0	1	1	1	1	0	0	0	1	1	0	0	0	0	0	1	1	0	0	1	1	1	1	1	1	1	0	1	1	1	1	1	1	1	1	1	1	1	0	1	0	0
3885888	1	1	1	0	0	1	0	0	1	0	-	1	1	1	1	0	0	-	0	1	1	0	0	1	0	0	1	1	1	0	0	0	0	0	1	1	-	0	0	0	0	0	0	1	1	-	-	0
3885888c	0	0	0	0	0	0	0	1	1	1	1	0	0	0	1	1	0	0	0	0	0	1	1	0	1	1	1	1	1	1	1	1	0	1	1	1	1	1	1	1	1	1	1	1	0	1	0	0
16404800	0	0	1	-	-	0	1	1	1	1	0	0	-	1	0	0	0	-	1	0	1	1	0	1	1	1	1	1	1	0	0	1	1	0	1	0	0	0	1	0	1	1	0	1	0	1	1	1
16404800c	1	1	1	1	1	1	1	0	0	0	1	1	1	1	0	0	1	1	1	1	1	0	0	1	1	0	0	0	0	0	0	0	1	0	0	0	0	0	0	0	0	0	0	0	1	0	1	1
3582094	0	0	0	-	0	0	1	1	-	1	1	0	1	1	0	0	0	-	0	0	1	0	0	0	0	0	0	0	-	1	1	1	1	0	1	1	1	1	1	0	1	1	0	1	0	1	0	0
3582094c	1	1	1	1	1	1	1	0	0	0	1	1	1	1	0	0	1	1	1	1	1	0	1	1	1	0	0	0	0	0	0	0	0	0	0	0	0	0	0	0	0	0	0	0	1	0	1	1
marker name* - the letter 'c' was added to the name of the marker after conversion
