# Supplementary material for: Genetic mapping of pollen fertility restoration QTLs in rye (Secale cereale L.) with CMS Pampa
Source: J Appl Genet. 2021 Jan 7;62(2):185–98. doi: 10.1007/s13353-020-00599-9 (PMC8032618; doi:10.1007/s13353-020-00599-9)
Supplement: Supplementary file 3 — (XLSX 23 kb) [file 13353_2020_599_MOESM3_ESM.xlsx]

## Sheet: Genetic map 
Genetic map of RIL S64/04/01 population (generation F7). Chromosomal assignments of some markers according to the data of Diversity Arrays Technology Pty Ltd. are given.
Chromosome 1R			Chromosome 2R			Chromosome 3R			Chromosome 4R			Chromosome 5R			Chromosome 6R			Chromosome 7R
Marker name	Position (cM)		Marker name	Position (cM)		Marker name	Position (cM)		Marker name	Position (cM)		Marker name	Position (cM)		Marker name	Position (cM)		Marker name	Position (cM)
5205197	0		3352266	0		3748892_23:C>G_3R	0		3897694	0		5210605	0		3891579	0		3355951_7R	0
3345273	0.29		3590225_2R	3.83		3592091_26:A>G	1.21		3602365_4R	0.94		5217161	0.96		3577444_6R	3.93		5226242_7R	2.2
3746032	2.73		3595347_8:A>C	7.12		7063840	1.84		3737281_4R	1.57		3594384_5R	1.94		3602902_6R	5.19		3581042	3.75
5214186	3.64		3748265_2R	7.77		3590860	2.46		3885251_4R	3.18		3882653	3.18		3362736_39:T>C_6R	10.84		5204579_7R	6.05
3740763	7.31		3741736_2R	11.11		3344415	3.07		5206940	4.76		3352783	5.01		3603032_8:C>T_6R	11.8		3900531	7.32
5503458_1R	8.54		3581052	13.31		5504845	3.98		3888731_4R	6.35		3350533	7.88		3891135_6R	12.42		5212105	7.61
3578998_1R	13.51		7467596_2R	14.86		3361255	7.6		5047089_7:T>C_4R	9.69		3586016_5R	8.8		3363394_28:A>T_6R	14.66		5501492	10.48
16501715	21.41		3736668	16.14		3342028	8.86		3745806_4R	16.11		3740169_5R	10.42		5505087_14:C>G	16.62		4489157	14.48
4496496	22.73		3352297_2R	20.48		5227445_3R	9.48		3904277	18.67		5041000_5R	13.32		3353648_6R	19.02		3747804	14.79
3362004	24.4		5504640_19:G>A_2R	23.02		3345304_3R	10.71		3905358	20.93		7411726_5R	20.07		3357351_6R	19.98		7410729	15.38
3584831	29.7		3602202	28.86		3596781_16:T>C	12.33		3601106_4R	22.21		5503190_5R	21.33		3589390_6R	20.9		5495141	16.61
5204025	31.37		7104816_8:A>G	34.32		7093174_3R	15.07		5804238	22.52		5223625	22.63		3355412	24.45		3347454_7R	18.61
5500208	34.75		3358130_35:G>C_2R	38.47		3595310	17.06		3356330	24.51		3749549_5R	24.24		5221503	26.52		5204798_11:G>C	19.26
3577716	35.38		3590830	40.79		3594674_3R	20.3		3352386	30.97		5226699	25.2		3888496_6R	28.15		7413759_8:C>T	19.88
7413730_1R	36.96		3739256	41.77		7467231_3R	22.52		3352033	33.23		3347728	26.18		3590569_6R	28.76		3598210	27.72
3360269	40.09		3591786_2R	43.77		4485199_3R	25.36		3895284	35.55		3743127_5R	27.48		3592813	30.69		3585265	29.95
3904733_1R	41.01		3354603_27:C>T_2R	45.7		3587156	25.67		3348975_4R	37.5		4102318	28.41		3886679	33.39		3351092_7R	31.49
3589931	42		4095318_2R	48.19		7355661	26.95		3896379	38.76		3354678_5R	29.01		3352335_6R	36.73		3594820	33.06
5224022	47.37		4488258	49.1		3586330	28.53		3576909_4R	39.7		5505283	32.94		4493156_6R	37.97		3346578	34.34
4484514_1R	47.98		5489392	51.32		7468020_5:T>C	29.47		5504497	43.96		3899886_5R	35.62		3356860_6R	40.88		5227094	34.94
5036254_1R	48.89		4488301	51.94		12321529	30.8		3901968	47.94		4484846	36.62		3586135_6R	43.13		3359579_7R	35.24
3892509_1R	49.84		3599597	56.65		4489164	34.57		4094523	49.52		4494380	37.61		3351482_6R	43.78		3739421	35.87
5208962	50.51		3576773	57.93		5492682	36.14		5500304	52.05		5224327	43.03		3597351_25:A>C	45.41		3905726_7R	38.07
16404524	52.14		5499849	59.2		3356729_3R	37.06		3593848_10:A>G_4R	80.46		5492839_5R	44.27		5210475_12:C>T	47.27		5227217_7R	41.9
3750256_1R	53.12		3584021	63.03		3582983	37.98		3750332_4R	84.05		3355741	45.87		3583142	47.58		3894471	43.46
5206270	53.75		5768150	65.28		3580994	38.61		5201292	84.98		4498362_5R	47.1		3599275	47.88		3586395	44.42
4497094	55.06		5225986	65.89		3593514_3R	39.25		3893048	86.56		3601104	48.38		3589608	48.79		3882409_7R	46.38
3581311_1R	56.05		5139388	67.73		4485145	39.86		3357043	87.16		5036750	49.73		12321427	49.69		4497987_7R	47.63
3352595	56.98		3583401_2R	68.98		3349248	41.07		3577056	87.46		3581763	52.43		3354035_6R	50.61		3732266	49.28
5223337	58.31		4491980	71.17		5039010	43.89		4495176_4R	88.7		5202535	53.68		3597991	53.15		3745613	49.94
3579154_1R	59		4484695_2R	72.67		3583002_31:C>T_3R	45.45		5224284_4R	89.94		3748790	54.59		3344735	54.1		4488920	51.21
7105937	59.68		3601569	72.97		5499662	48.03		3356472_4R	92.51		5218744	57.59		3887732_6R	54.72		5206361	52.44
4094000_1R	60.33		3359191_2R	73.59		3589371_7R	48.94		3890036_4R	93.45		5207019	58.23		5207892	55.99		3749601	53.7
5208889	60.65		3598360	74.5		3358033_3R	49.9		3734732_4R	95.69		3733027	62.38		3576011_6R	57.31		5501309_62:C>G_7R	55.65
3593393	61.29		4485416_2R	79.78		3597704_29:G>A_3R	51.54		5504942	96.58		5208639_24:G>A	64		3590711	58.27		3741106_7R	57.29
3580036_1R	61.91		3592659_2R	81		5216072	52.79		3354911	97.8		3889476_5R	65.86		5218902	59.53		3589932_7R	57.6
16404595	62.94		3352354_2R	81.92		3356747	53.1		3591031	100.38		3898673	67.07		7415842	62.16		3577051_7R	58.9
3348005_1R	63.27		5201338	82.83		3346847_3R	54.45		3361337	102.26		5211176_26:T>C	68.33		5213283_6R	62.8		5042912	60.25
5217922	63.91		3351616_2R	83.44		5219967_3R	55.47		5218156	103.49		3344786_5R	70.24		3589561	64.8		5035035_7R	60.57
3888586	64.88		7099837_2R	84.05		4491224	56.12		3890219	105.05		3732664	72.5		5208948_6R	66.37		6211606_7R	63.23
3741179	66.52		3588566_2R	84.35		5215908_3R	58.04		3905473	106.65		3576434_9:C>G_5R	74.13		3341937_6R	66.95		7086348	63.91
3749875_1R	66.85		3580374_2R	84.99		5222937_3R	58.64		3736333_4R	107.56		5503657_8:C>G	76.36		3588166	68.19		5210472	65.3
5494801_1R	67.17		3590478_2R	85.3		3579603_3R	59.97		3363202	108.77		5224707	77.99		3581235_18:G>A_6R	70.18		3735012	66.32
3600813_1R	67.79		3583115	85.93		5211171	60.97		4101342	110.91		3359431_13:T>C	79.6		3894789_6R	72.14		3359049_7R	67.29
3341951	69.09		3589275	86.86		3744488_3R	61.91		3889845	113.38		5496441	80.89		5503729	74.12		3576820_7R	68.21
3350036_1R	69.79		3731067	87.18		4492269_3R	64.96		3742571	113.97		3746152	81.51		3599090	75.46		5504930	68.51
3580593	70.11		3748509_2R	88.13		3736455_3R	65.97		3354421	116.13		5219093_5R	82.74		3354177	76.42		3885239	70.51
5045604	71.94		3600801_2R	89.12		3342144_3R	66.95		3886730	118.31		5500410	84.96		3589368	77.96		3362780	71.15
5138441	74.98		3348724	89.76		3905319_3R	67.88		5493079	120.49		5200634	85.28		5205524_6R	79.52		3737556_7R	72.79
3735325_1R	75.96		3599255	91.69		5037147_3R	71.58		5208715	121.71		5504389	87.2		5226781	82.04		3579080_23:C>T_7R	74.29
4490127	77.57		3586972	92.94		5210878	72.52		5220901	124.22		5214754_5R	88.76		5208671	83.31		3734052	75.42
4496964	78.82		5209225	95.49		3348859_3R	73.79		3359197_9:T>A	127.77		3577539_5R	89.37		3747449	85.64		3360389	76.77
5805780	79.44		3580900_2R	96.11		5493301	75.06		4484916	129.81		3730941	89.68		5217947_6R	86.93		3896467_7R	78.05
3900161	80.1		3346806_2R	96.42		5222553	77.56		3356429	132.3		4492649	90.27		3737183_6R	87.24		3599530_7R	82.51
5215282_1R	81.1		3740477_2R	97.34		3600729_3R	78.48		3344721_4R	133.52		5137728_9:G>T	92.87		3598902_6R	89.84		5501687_7R	84.14
3733690	82.39		4489099	98.58		3594861_3R	79.68		3342485_4R	134.81		5211690	95.11		3595237	94.15		5036432_7R	84.79
3592676	83.35		3360782_2R	99.93		3587956_3R	80.97		5504256	135.76		3354766	96.05		3738671_6R	94.75		3590833	86.18
7105970	84.29		5221674_2R	100.59		3578987	81.62		3899729_23:T>C	138.78		3882478	96.67		3348341_6R	96.57		7411312	86.84
5213991	85.56		3750112_2R	102.27		3594947_36:G>C_3R	81.94		5200417	139.41		3749049	97.57		7468357	97.49		3344003_7R	88.43
3884522	87.77		3586500	103.97		3590057_56:C>T_3R	82.85		3346984_4R	141.22		5492908	99.08		3342435	100.36		3901025	89.38
3748467_1R	88.43		4485742_44:G>C_2R	105.27		3358392	83.5		16501713	141.52		3905139	99.69		3738294	101.9		4095255_7R	90.68
16519336	89.09		3357067_2R	106.55		3588093_3R	85.47		3357128	142.42		4497449_5R	100.31		3364656	102.5		3897480_7R	91.36
3900411	90.81		3344543	107.46		3589017_3R	86.78		7468024	143.62		3883691_5R	101.22		3589117	103.72		3902840_7R	94.06
4497709_11:A>G	92.87		3578915	108.37		3595493	90.92		3731389	149.08		3900153_34:G>C	101.84		7063262_6R	104.02		3892977	96.69
3587413	93.85		4096545_2R	109.6		7095026_9:A>G	93.19		3730937_4R	150.32		5496195	103.11		7463491	104.32		5036419	99.29
5036159	94.49		16513860_2R	111.54		3595319_38:C>G_3R	97.17		3730803	151.82		5137821	105.69		3741389_6R	106.22		3365286_7:C>G_7R	102.25
5487887	95.09		3600703_2R	114.3		3733318_3R	99.19		3600544_4R	152.72		5223755	107.56		3593782_6R	106.52		4489032	103.5
3588917_1R	95.7		3347162	115.63		3347048_3R	101.24		3890856_4R	154.29		3362619_30:T>G	110.85		3342724	107.14		4496875	105.34
3345282_1R	98.06		3888282	117.51		3584839_3R	102.23		5215639	155.25		3347081	112.45		5224193	107.44		5211103	106.56
5221020	100.11		3353146_2R	118.76		3885699	105.85		3602675_4R	156.51		3742764	113.99		3577174_6R	108.98		7098392	108.09
3354591_1R	103.71		4496630_2R	120.02		3355371	107.06		3346064_4R	160.01		7468396	116.18		3345737	109.89		4094686_7R	109.91
7465487	104.39		5212981_2R	121.6		7415185_3R	107.99					3596140_47:C>G_5R	120.06		3595014	110.8		3747675	110.51
3362960_17:G>T	104.72		3590359_2R	126.42		3598936	109.32					3739989	120.67		3591652_6R	113.02		5037128	113.94
3356444	105.05		3581491_2R	127.43		3586200	111.64					3750693_5R	121.6		5222095	115.8		3343460_7R	115.7
3357873_1R	109.72		4499436	128.68		3599795	114.56					3738112_5R	121.9		3354403	117		3887662_12:G>T	117.09
3737901_1R	111.94		3598217_2R	131.93		3353829	116.16					3890466_5R	123.28		3582910	118.84		3352822	118.44
3360091	115.21		4487986_2R	132.88		3359550	118.42					3359528_33:T>G_5R	126.16		3590475	119.77		7506316_10:C>G	119.45
7358125	116.82		3588302	136.22		5503552	121.39					5216489_5R	126.49		5227019_6R	120.39		3356331_7R	121.01
3342630	119.15		3349712_2R	136.53		5500655	123.05					3598121_5R	128.66		3355756	121.64		4491772_7R	121.31
3748930	119.78		3898495	138.31								5502827	129.68		3602224	122.23		7464212	121.62
3739142_1R	120.39		16501676_2R	141.25								5202689_5R	130.61		3585689	122.83		5494080_7R	122.9
3358084_61:G>A_1R	121.68		3592997	144.17								5210737_5R	132.2		3350189	124.03		3355579	123.2
3891765	123.72		4496748_2R	146.19								3587296_5R	134.39		3356558_6R	125.54		3581281	125.15
3343811_1R	125.37		3577333	146.91								7356818	135.61		4488840	127.04		3349624_7R	127.41
3742659_1R	125.99		3741727_2R	147.25								3896963	137.84		7463669	127.93		3586341	128.97
3585239_1R	127.51		3578291_2R	148.35								3902618	139.1		4493377	129.79		3359778_12:C>T_7R	131.02
5216286_1R	129.43		3736623	149.11								4493513	139.7		5216143	132.91		3354004	132.36
3750894_1R	130.36		3749776_2R	153.29								3345512_5R	140.62		4489261	140.97		3344022_7R	135.86
3892949	132.02		5211537	155.86								3742640	140.92		3898337	142.19		3594009	138.19
3602385_1R	133.42		3358397	157.93								5804804	141.85		3577107	143.42		3343608_7R	139.45
3355834	134.82		3887833_2R	158.91								3597985	142.79		3584453	143.72		3886726_7R	141.09
5500619	136.51		5209104	161.19								5036774	144.02		5207438	144.63		5225163	143.27
3353913	139.2		3736133_2R	161.83								3887700	146.89		3598162	145.84		3588443_7R	144.76
5206987	140.47		3903230_2R	163.44								3888565	148.75		5504537	147.08
3344890_1R	141.49		3593809	164.68								3732157	150.99		3350557	149.61
5225642	145.88		7358216	167.58								3904485	153.9		3747778_6R	150.21
3348577	147.12		3601369	170.08								3731305_5R	154.81		3362872_29:C>G_6R	152.79
			3732092_2R	174.36								5207100	155.13		3353760	154.71
			3357410	175.34											5225120_6R	155.63
			3344334	178.4											3601213_6R	156.24
			3587260_2R	178.7											3886276	156.87
			3354259	181.53											3897434	157.78
			3595904_37:G>C	182.78
